# Supplementary material for: 5-Aminolevulinic Acid-Mediated Photodynamic Therapy Potentiates the Effectiveness of Doxorubicin in Ewing Sarcomas
Source: Biomedicines. 2022 Nov 11;10(11):2900. doi: 10.3390/biomedicines10112900 (PMC9687703; doi:10.3390/biomedicines10112900)
Supplement: Supplementary file 1 [file biomedicines-10-02900-s001.zip]

Archive with 1 entries (1 files):
- biomedicines-2009897-supplementary.pdf
